# Supplementary material for: SaQuant: a real-time PCR assay for quantitative assessment of Staphylococcus aureus
Source: BMC Microbiol. 2021 Jun 8;21:174. doi: 10.1186/s12866-021-02247-6 (PMC8188689; doi:10.1186/s12866-021-02247-6)
Supplement: Supplementary file 1 — Additional file 1. [file 12866_2021_2247_MOESM1_ESM.xlsx]

## Sheet: Sheet1
Sample ID	Swab Site	DNA quantity (ng/ul)	S. aureus Added (GE)	S. aureus Quantified (GE)	Average Quantification ± SD
1	Nares	1.24	none (control)	none
1	Nares	1.24	none (control)	none
1	Nares	1.24	none (control)	none	N/A
1	Nares	1.24	1	none
1	Nares	1.24	1	none
1	Nares	1.24	1	none	N/A
1	Nares	1.24	100	69.124
1	Nares	1.24	100	103.717
1	Nares	1.24	100	119.531	97.457 ± 25.779
1	Nares	1.24	10000	9680.5
1	Nares	1.24	10000	none
1	Nares	1.24	10000	17625.8	13653.17 ± 5618.201
2	Nares	4.71	none (control)	none
2	Nares	4.71	none (control)	none
2	Nares	4.71	none (control)	none	N/A
2	Nares	4.71	1	3.408
2	Nares	4.71	1	none
2	Nares	4.71	1	none	3.408 ± N/A
2	Nares	4.71	100	78.109
2	Nares	4.71	100	99.973
2	Nares	4.71	100	93.371	90.484 ± 11.214
2	Nares	4.71	10000	9117.93
2	Nares	4.71	10000	8442.08
2	Nares	4.71	10000	8948.76	8836.259 ± 351.692
3	Nares	7.42	none (control)	none
3	Nares	7.42	none (control)	none
3	Nares	7.42	none (control)	none	N/A
3	Nares	7.42	1	none
3	Nares	7.42	1	3.27
3	Nares	7.42	1	none	3.270 ± N/A
3	Nares	7.42	100	93.933
3	Nares	7.42	100	71.568
3	Nares	7.42	100	95.381	86.961 ± 13.350
3	Nares	7.42	10000	10884.2
3	Nares	7.42	10000	9746.58
3	Nares	7.42	10000	8922.53	9851.104 ± 985.007
4	Palm	N/A	none (control)	none
4	Palm	N/A	none (control)	none
4	Palm	N/A	none (control)	none	N/A
4	Palm	N/A	1	1.716
4	Palm	N/A	1	1.762
4	Palm	N/A	1	none	1.739 ± 0.033
4	Palm	N/A	100	69.81
4	Palm	N/A	100	114.848
4	Palm	N/A	100	101.592	95.417 ± 23.145
4	Palm	N/A	10000	9748.83
4	Palm	N/A	10000	9239.22
4	Palm	N/A	10000	8171.59	9053.215 ± 804.905
5	Palm	N/A	none (control)	none
5	Palm	N/A	none (control)	none
5	Palm	N/A	none (control)	none	N/A
5	Palm	N/A	1	4.153
5	Palm	N/A	1	none
5	Palm	N/A	1	2.674	3.414 ± 1.046
5	Palm	N/A	100	85.201
5	Palm	N/A	100	68.154
5	Palm	N/A	100	83.732	79.029 ± 9.447
5	Palm	N/A	10000	11624.4
5	Palm	N/A	10000	8505.86
5	Palm	N/A	10000	8484.76	9538.352 ± 1806.635
6	Palm	N/A	none (control)	none
6	Palm	N/A	none (control)	none
6	Palm	N/A	none (control)	none	N/A
6	Palm	N/A	1	2.778
6	Palm	N/A	1	2.927
6	Palm	N/A	1	2.863	2.856 ± 0.075
6	Palm	N/A	100	57.443
6	Palm	N/A	100	69.812
6	Palm	N/A	100	91.345	72.867 ± 17.156
6	Palm	N/A	10000	9368.03
6	Palm	N/A	10000	9459.69
6	Palm	N/A	10000	8602	9143.241 ± 470.959
7	Throat	11.7	none (control)	none
7	Throat	11.7	none (control)	none
7	Throat	11.7	none (control)	none	N/A
7	Throat	11.7	1	none
7	Throat	11.7	1	none
7	Throat	11.7	1	2.896	2.896 ± N/A
7	Throat	11.7	100	73.231
7	Throat	11.7	100	74.478
7	Throat	11.7	100	96.917	81.542 ± 13.329
7	Throat	11.7	10000	9909.55
7	Throat	11.7	10000	10014.2
7	Throat	11.7	10000	9702.68	9875.427 ± 158.509
8	Throat	2.87	none (control)	none
8	Throat	2.87	none (control)	none
8	Throat	2.87	none (control)	none	N/A
8	Throat	2.87	1	none
8	Throat	2.87	1	3.376
8	Throat	2.87	1	none	3.376 ± N/A
8	Throat	2.87	100	106.608
8	Throat	2.87	100	76.926
8	Throat	2.87	100	105.5	96.345 ± 16.826
8	Throat	2.87	10000	10486.9
8	Throat	2.87	10000	9060.41
8	Throat	2.87	10000	10245.4	9930.891 ± 763.468
9	Throat	21.9	none (control)	none
9	Throat	21.9	none (control)	none
9	Throat	21.9	none (control)	none	N/A
9	Throat	21.9	1	none
9	Throat	21.9	1	3.135
9	Throat	21.9	1	none	3.135 ± N/A
9	Throat	21.9	100	80.785
9	Throat	21.9	100	91.799
9	Throat	21.9	100	68.749	80.444 ± 11.529
9	Throat	21.9	10000	10610.9
9	Throat	21.9	10000	9821.15
9	Throat	21.9	10000	10320.3	10250.784 ± 399.447
